# Supplementary material for: In Silico Comparative Genomic Analysis Revealed a Highly Conserved Proteolytic System in Lactobacillus delbrueckii
Source: Int J Mol Sci. 2023 Jul 11;24(14):11309. doi: 10.3390/ijms241411309 (PMC10379286; doi:10.3390/ijms241411309)
Supplement: Supplementary file 1 [file ijms-24-11309-s001.zip]

Archive with 1 entries (1 files):
- ijms-2456998-supplementary.pdf
